# Supplementary material for: Determination of MIC Distribution and Mechanisms of Decreased Susceptibility to Bedaquiline among Clinical Isolates of Mycobacterium abscessus
Source: Antimicrob Agents Chemother. 2018 Jun 26;62(7):e00175-18. doi: 10.1128/AAC.00175-18 (PMC6021634; doi:10.1128/AAC.00175-18)
Supplement: Supplemental material [file AAC.00175-18_zac007187265s1.xlsx]

## Sheet: Sheet1
Strain Name	Subspecie	BDQ MIC (mg/L)	CFZ MIC (mg/L)	AtpE mutation	Mab_4384 mutation
A315	A	1	1	N	N
A244	A	0.5	0.5	N	169:A>S
206	A	0.5	1	N	7:H>R|142:E>K
A305	A	0.5	1	N	N
A321	A	0.5	0.5	N	N
199	A	0.5	0.25	N	215:Q>R
A353	A	0.25	0.5	N	Del
321	A	0.125	0.25	N	Del
315	A	0.25	1	N	Del
305	A	0.25	0.125	N	Del
A274	A	0.25	1	N	N
A249	A	0.25	1	N	N
247	M	0.25	1	N	Del
A213	A	0.125	0.25	N	Del
5725	A	0.25	0.5	N	31:V>I
5601	M	0.25	1	N	Del
5589	A	0.125	0.25	N	N
4883	A	0.25	0.125	N	N
3820	A	0.062	0.125	N	Del
3476	A	0.25	1	N	Del
2950	A	0.25	0.5	N	Del
2833	A	0.25	0.5	N	Del
1701	A	0.125	0.125	N	Del
288	A	0.25	1	N	N
G88	A	0.25	1	N	Del
A254	A	0.25	0.25	N	N
G112	A	0.25	0.5	N	Del
A247	A	0.25	1	N	N
175	A	0.25	0.125	N	Del
A49	A	0.125	0.125	N	N
A484	M	0.125	0.5	N	Del
A478	A	0.125	1	N	31:V>I
A47	M	0.125	0.5	N	Del
A467	A	0.125	0.125	N	N
A426	A	0.125	0.5	N	N
A40	A	0.125	1	N	215:Q>R
A395	A	0.125	1	N	125:G>D|215:Q>R
A377	A	0.125	0.25	N	Del
A350	A	0.125	0.5	N	N
A330	A	0.125	0.5	N	Del
A329	A	0.25	0.5	N	5:V>M|7:H>R|142:E>K|217:A>S
A317	A	0.25	0.25	N	7:H>R|142:E>K
A312	A	0.125	0.5	N	N
A311	A	0.125	0.25	N	Del
A297	A	0.125	0.25	N	Del
A295	M	0.125	0.125	N	Del
A289	M	0.125	1	N	Del
A268	M	0.125	1	N	Del
A267	M	0.125	0.5	N	Del
A266	A	0.125	1	N	N
A232	A	0.125	0.5	N	215:Q>R
A215	A	0.125	1	N	N
A183	A	0.125	0.125	N	Del
A182	A	0.125	1	N	N
A176	A	0.125	0.25	N	N
A173	M	0.125	0.5	N	Del
6449	A	0.125	0.125	N	N
6094	A	0.125	0.5	N	Del
5864	A	0.125	1	N	Del
5696	A	0.125	0.5	N	N
5620	M	0.125	0.25	N	Del
5465	A	0.125	0.125	N	Del
4886	A	0.125	0.5	N	N
4542	A	0.125	0.125	N	Del
4070	M	0.125	0.5	N	Del
3742	M	0.125	0.25	N	Del
3671	A	0.125	0.5	N	N
3478	A	0.125	0.25	N	88:W>G
3384	A	0.125	0.25	N	Del
3374	A	0.125	1	N	Del
3106	M	0.125	0.125	N	Del
2425	A	0.125	0.5	N	Del
2022	A	0.125	1	N	N
1791	A	0.125	0.25	N	31:V>I|120:D>N
1557	A	0.125	0.25	N	Del
280	A	0.125	0.125	N	Del
254	A	0.125	1	N	Del
227	A	0.125	0.25	N	N
216	A	0.125	0.5	N	N
129	A	0.25	0.5	N	7:H>R|142:E>K
3	A	0.125	0.125	N	31:V>I
2	A	0.125	0.5	N	1:N>T
A324	A	0.125	0.5	N	7:H>R|142:E>K
A174	M	0.125	0.5	N	Del
G114	A	0.125	0.5	N	Del
G161	A	0.125	0.125	N	Del
G182	A	0.125	1	N	125:G>D|215:Q>R
G207	A	0.25	0.5	N	7:H>R|142:E>K
G77	A	0.125	0.5	N	Del
G91	A	0.125	1	N	215:Q>R
A213	A	0.125	0.5	N	N
G119	A	0.125	0.5	N	N
G219	A	0.125	0.25	N	215:Q>R
G203	A	0.125	0.5	N	Del
G141	A	0.125	0.25	N	Del
G153	A	0.125	0.25	N	Del
A79	A	0.062	0.125	N	N
A69	A	0.062	1	N	Del
A59	A	0.062	1	N	N
A58	A	0.062	0.125	N	N
A482	A	0.062	0.25	N	N
A477	A	0.062	0.062	N	1:N>T
A38	A	0.062	1	N	152:A>E
A373	A	0.25	0.5	N	7:H>R|142:E>K
A35	A	0.062	0.25	N	N
A337	A	0.062	0.25	N	N
A255	A	0.062	0.062	N	Del
A243	A	0.062	0.5	N	152:A>E
A228	M	0.062	1	N	Del
A218	A	0.062	1	N	Del
A205	M	0.062	1	N	Del
A189	A	0.062	0.125	N	N
A186	M	0.062	1	N	Del
A175	A	0.062	1	N	Del
6382	A	0.062	0.5	N	Del
5681	A	0.062	0.25	N	Del
5295	A	0.062	0.5	N	N
4394	A	0.062	1	N	215:Q>R
3739	A	0.062	0.125	N	125:G>D|215:Q>R
3617	A	0.062	0.5	N	N
3377	M	0.062	0.5	N	Del
3166	M	0.062	0.25	N	Del
2940	A	0.062	0.125	N	Del
1866	A	0.062	0.5	N	Del
1398	M	0.062	1	N	Del
289	A	0.062	0.5	N	Del
287	M	0.062	0.125	N	Del
244	A	0.062	0.25	N	1:N>T
234	A	0.062	0.125	N	88:W>G
220	A	0.062	1	N	88:W>G
213	A	0.062	0.25	N	N
178	A	0.062	0.125	N	Del
146	A	0.062	0.5	N	N
130	M	0.062	0.5	N	Del
123	A	0.062	1	N	Del
111	M	0.062	0.125	N	Del
87	A	0.062	0.125	N	Del
60	M	0.062	0.125	N	Del
59	M	0.062	0.25	N	Del
57	A	0.062	1	N	Del
30	A	0.062	0.25	N	N
29	A	0.062	0.25	N	Del
24	A	0.062	1	N	Del
22	A	0.062	0.5	N	Del
21	A	0.062	0.25	N	Del
9	A	0.062	0.5	N	N
7	A	0.062	0.125	N	Del
27	A	0.062	0.5	N	N
2767	A	0.062	0.25	N	Del
A309	A	0.062	0.125	N	Del
A365	M	0.062	0.25	N	Del
A70	M	0.062	1	N	Del
G85	A	0.062	0.5	N	Del
G94	A	0.062	0.5	N	N
G147	A	0.062	0.5	N	Del
G152	A	0.062	0.5	N	N
G162	A	0.062	1	N	Del
G218	A	0.062	0.5	N	Del
G122	A	0.062	0.5	N	Del
A8	A	0.031	0.5	N	Del
73	A	0.031	0.062	N	Del
A63	M	0.031	1	N	Del
A51	A	0.031	1	N	N
A428	M	0.031	0.5	N	Del
A425	M	0.031	1	N	Del
A378	A	0.031	0.5	N	31:V>I
A233	A	0.031	0.5	N	N
A217	A	0.031	0.062	N	N
A197	A	0.031	0.125	N	Del
A126	A	0.031	1	N	Del
6010	A	0.031	0.5	N	215:Q>R
3998	A	0.031	1	N	N
2272	A	0.031	0.125	N	Del
1579	A	0.031	0.125	N	Del
260	M	0.031	0.125	N	Del
222	A	0.031	0.5	N	Del
215	A	0.031	1	N	N
113	A	0.031	0.5	N	N
86	A	0.031	0.062	N	N
28	A	0.031	0.5	N	Del
14	A	0.031	0.25	N	Del
8	M	0.031	0.125	N	Del
225	A	0.031	0.5	N	Del
A206	A	0.031	0.125	N	N
G148	A	0.031	0.5	N	Del
A73	A	0.031	1	N	N
G160	A	0.031	0.125	N	Del
G220	A	0.031	0.5	N	Del
A39	M	0.015	0.5	N	Del
137	A	0.015	1	N	Del
A229	A	0.015	0.5	N	Del
A137	A	0.015	1	N	N
A54	A	0.007	1	N	N
A25	A	0.007	0.125	N	215:Q>R
A222	M	0.007	0.125	N	Del
205	A	0.007	0.5	N	N
G170	A	0.007	1	N	Del
N: no nonsynonymous mutation was found; Del: gene deletion.
	The genome of these strains were sequenced in previous work by us, and data were available under the Bioproject PRJNA398137
	The genome of these strains were sequenced in this study, and data were available under the Bioproject PRJNA448987
